# Supplementary material for: An alternating-intervention pilot trial on the impact of an informational handout on patient-reported outcomes and follow-up after lung cancer screening
Source: PLoS One. 2024 Apr 10;19(4):e0300352. doi: 10.1371/journal.pone.0300352 (PMC11006146; doi:10.1371/journal.pone.0300352)
Supplement: S2 File — (XLSX) [file pone.0300352.s002.xlsx]

## Sheet: Models
Supporting Information File 2. Regression models used for analyses.
										Linear GEE model (absolute difference)								Binary logistic GEE model (odds ratio)
	Model			Outcome								95% CI							Std. Error	95% CI				Pseudo-
Table	#	Type	Group	Tier	#	Name	Type	Level	Predictor	Coefficient	Std. Error	Lower	Upper	P-value	SQRT(Dispersion)	R2		Odds Ratio (OR)	(log OR)	Lower	Upper	P-value	SQRT(Dispersion)	R2
3	T3-M01	Adjusted	Survey responder	Primary	1	I understand the results of my most recent LCS CT scan_x000D_	Ordinal	Strongly agree	CAQ (ref: Control)	-0.8	6.7	-13.9	12.3	0.91	49.4	0.001		0.97	0.27	0.57	1.66	0.91	1	0.001
3	T3-M01	Adjusted	Survey responder	Primary	1	I understand the results of my most recent LCS CT scan_x000D_	Ordinal	Somewhat agree	CAQ (ref: Control)	1	6.2	-11.2	13.1	0.88	45.5	0		1.05	0.3	0.58	1.89	0.88	1	0
3	T3-M01	Adjusted	Survey responder	Primary	1	I understand the results of my most recent LCS CT scan_x000D_	Ordinal	Somewhat disagree	CAQ (ref: Control)	2.6	3.9	-5.1	10.4	0.51	29.6	0.003		1.36	0.47	0.54	3.41	0.52	1	0.003
3	T3-M01	Adjusted	Survey responder	Primary	1	I understand the results of my most recent LCS CT scan_x000D_	Ordinal	Strongly disagree	CAQ (ref: Control)	-2.8	2.7	-8	2.4	0.29	18.4	0.006		0.44	0.76	0.1	1.96	0.28	1.002	0.006
3	T3-M01	Adjusted	Survey responder	Primary	1	I understand the results of my most recent LCS CT scan_x000D_	Ordinal	Strongly agree	Baseline LCS (ref: Subsequent LCS)	-3.2	6.9	-16.8	10.3	0.64	49.4	0.001		0.88	0.28	0.5	1.52	0.64	1	0.001
3	T3-M01	Adjusted	Survey responder	Primary	1	I understand the results of my most recent LCS CT scan_x000D_	Ordinal	Somewhat agree	Baseline LCS (ref: Subsequent LCS)	1.3	6.4	-11.2	13.9	0.83	45.5	0		1.07	0.31	0.58	1.95	0.83	1	0
3	T3-M01	Adjusted	Survey responder	Primary	1	I understand the results of my most recent LCS CT scan_x000D_	Ordinal	Somewhat disagree	Baseline LCS (ref: Subsequent LCS)	1.5	4.2	-6.8	9.7	0.73	29.6	0.003		1.18	0.46	0.47	2.92	0.73	1	0.003
3	T3-M01	Adjusted	Survey responder	Primary	1	I understand the results of my most recent LCS CT scan_x000D_	Ordinal	Strongly disagree	Baseline LCS (ref: Subsequent LCS)	0.4	2.6	-4.7	5.6	0.87	18.4	0.006		1.14	0.76	0.25	5.09	0.86	1.002	0.006
3	T3-M02	Adjusted	Survey responder	Primary	2	Self-reported next step is correct	Binary		CAQ (ref: Control)	4.9	5.3	-5.4	15.2	0.35	38.3	0.013		1.39	0.35	0.7	2.78	0.35	1.002	0.014
3	T3-M02	Adjusted	Survey responder	Primary	2	Self-reported next step is correct	Binary		Baseline LCS (ref: Subsequent LCS)	-8.1	5.6	-19	2.8	0.15	38.3	0.013		0.59	0.36	0.29	1.18	0.14	1.002	0.014
3	T3-M03	Adjusted	Survey responder	Primary	3	Impact of Event Scale	Continuous		CAQ (ref: Control)	1.2	1.9	-2.4	4.9	0.51	13.8	0.024
3	T3-M03	Adjusted	Survey responder	Primary	3	Impact of Event Scale	Continuous		Baseline LCS (ref: Subsequent LCS)	4.2	2	0.3	8.2	0.036	13.8	0.024
4	T4-M01	Adjusted	Survey responder	Secondary	1	I feel informed about what a lung nodule is	Ordinal	Strongly agree	CAQ (ref: Control)	7.3	6	-4.6	19.1	0.23	45.7	0.007		1.42	0.3	0.8	2.54	0.23	1.001	0.008
4	T4-M01	Adjusted	Survey responder	Secondary	1	I feel informed about what a lung nodule is	Ordinal	Somewhat agree	CAQ (ref: Control)	16	6.1	3.9	28	0.009	46	0.032		2.13	0.3	1.18	3.87	0.013	1	0.032
4	T4-M01	Adjusted	Survey responder	Secondary	1	I feel informed about what a lung nodule is	Ordinal	Somewhat disagree	CAQ (ref: Control)	-12.9	5.8	-24.2	-1.6	0.025	41.5	0.025		0.48	0.33	0.25	0.91	0.025	1.001	0.025
4	T4-M01	Adjusted	Survey responder	Secondary	1	I feel informed about what a lung nodule is	Ordinal	Strongly disagree	CAQ (ref: Control)	-10.3	5.1	-20.4	-0.3	0.043	35.1	0.021		0.44	0.4	0.2	0.97	0.043	1.001	0.021
4	T4-M01	Adjusted	Survey responder	Secondary	1	I feel informed about what a lung nodule is	Ordinal	Strongly agree	Baseline LCS (ref: Subsequent LCS)	2.6	6.2	-9.6	14.8	0.68	45.7	0.007		1.13	0.29	0.63	2.02	0.68	1.001	0.008
4	T4-M01	Adjusted	Survey responder	Secondary	1	I feel informed about what a lung nodule is	Ordinal	Somewhat agree	Baseline LCS (ref: Subsequent LCS)	-7.6	6.3	-20	4.7	0.23	46	0.032		0.7	0.31	0.38	1.27	0.24	1	0.032
4	T4-M01	Adjusted	Survey responder	Secondary	1	I feel informed about what a lung nodule is	Ordinal	Somewhat disagree	Baseline LCS (ref: Subsequent LCS)	4.8	5.8	-6.7	16.2	0.41	41.5	0.025		1.32	0.33	0.69	2.53	0.41	1.001	0.025
4	T4-M01	Adjusted	Survey responder	Secondary	1	I feel informed about what a lung nodule is	Ordinal	Strongly disagree	Baseline LCS (ref: Subsequent LCS)	0.3	5	-9.5	10	0.96	35.1	0.021		1.02	0.41	0.46	2.27	0.96	1.001	0.021
4	T4-M02	Adjusted	Survey responder	Secondary	2	I am confident that I could tell a family member or friend what a lung nodule is	Ordinal	Strongly agree	CAQ (ref: Control)	0.8	5.4	-9.7	11.4	0.88	41.1	0.001		1.05	0.32	0.56	1.96	0.88	1	0
4	T4-M02	Adjusted	Survey responder	Secondary	2	I am confident that I could tell a family member or friend what a lung nodule is	Ordinal	Somewhat agree	CAQ (ref: Control)	21	5.9	9.5	32.6	<0.001	45.3	0.052		2.79	0.31	1.53	5.12	0.001	0.998	0.051
4	T4-M02	Adjusted	Survey responder	Secondary	2	I am confident that I could tell a family member or friend what a lung nodule is	Ordinal	Somewhat disagree	CAQ (ref: Control)	-1.6	5.5	-12.3	9.1	0.77	40.4	0.008		0.91	0.33	0.47	1.75	0.77	1	0.008
4	T4-M02	Adjusted	Survey responder	Secondary	2	I am confident that I could tell a family member or friend what a lung nodule is	Ordinal	Strongly disagree	CAQ (ref: Control)	-20.3	6	-32.1	-8.5	0.001	42.7	0.052		0.35	0.32	0.18	0.65	0.001	1.001	0.053
4	T4-M02	Adjusted	Survey responder	Secondary	2	I am confident that I could tell a family member or friend what a lung nodule is	Ordinal	Strongly agree	Baseline LCS (ref: Subsequent LCS)	-1.8	5.5	-12.6	8.9	0.74	41.1	0.001		0.9	0.33	0.47	1.71	0.74	1	0
4	T4-M02	Adjusted	Survey responder	Secondary	2	I am confident that I could tell a family member or friend what a lung nodule is	Ordinal	Somewhat agree	Baseline LCS (ref: Subsequent LCS)	-6.5	6.1	-18.5	5.5	0.29	45.3	0.052		0.73	0.31	0.4	1.32	0.3	0.998	0.051
4	T4-M02	Adjusted	Survey responder	Secondary	2	I am confident that I could tell a family member or friend what a lung nodule is	Ordinal	Somewhat disagree	Baseline LCS (ref: Subsequent LCS)	7.4	5.8	-4	18.8	0.2	40.4	0.008		1.55	0.34	0.8	3	0.19	1	0.008
4	T4-M02	Adjusted	Survey responder	Secondary	2	I am confident that I could tell a family member or friend what a lung nodule is	Ordinal	Strongly disagree	Baseline LCS (ref: Subsequent LCS)	0.9	5.8	-10.5	12.4	0.88	42.7	0.052		1.05	0.32	0.56	1.99	0.88	1.001	0.053
4	T4-M03	Adjusted	Survey responder	Secondary	3	Most lung nodules are not cancer	Ordinal	Strongly agree	CAQ (ref: Control)	10.8	6.3	-1.6	23.2	0.087	45.6	0.017		1.69	0.32	0.91	3.14	0.096	1.001	0.017
4	T4-M03	Adjusted	Survey responder	Secondary	3	Most lung nodules are not cancer	Ordinal	Somewhat agree	CAQ (ref: Control)	-0.4	7.1	-14.3	13.6	0.96	49.9	0.001		0.99	0.28	0.56	1.72	0.96	1	0.001
4	T4-M03	Adjusted	Survey responder	Secondary	3	Most lung nodules are not cancer	Ordinal	Somewhat disagree	CAQ (ref: Control)	-7.6	5.4	-18.1	2.9	0.16	35.5	0.011		0.56	0.41	0.25	1.24	0.15	1	0.011
4	T4-M03	Adjusted	Survey responder	Secondary	3	Most lung nodules are not cancer	Ordinal	Strongly disagree	CAQ (ref: Control)	-2.9	3.8	-10.2	4.5	0.45	24.2	0.004		0.62	0.62	0.18	2.1	0.44	0.998	0.003
4	T4-M03	Adjusted	Survey responder	Secondary	3	Most lung nodules are not cancer	Ordinal	Strongly agree	Baseline LCS (ref: Subsequent LCS)	4	6.8	-9.3	17.3	0.55	45.6	0.017		1.21	0.31	0.65	2.24	0.55	1.001	0.017
4	T4-M03	Adjusted	Survey responder	Secondary	3	Most lung nodules are not cancer	Ordinal	Somewhat agree	Baseline LCS (ref: Subsequent LCS)	-3.9	7.4	-18.4	10.7	0.6	49.9	0.001		0.86	0.3	0.48	1.54	0.6	1	0.001
4	T4-M03	Adjusted	Survey responder	Secondary	3	Most lung nodules are not cancer	Ordinal	Somewhat disagree	Baseline LCS (ref: Subsequent LCS)	0.2	5.4	-10.3	10.7	0.97	35.5	0.011		1.02	0.43	0.44	2.39	0.97	1	0.011
4	T4-M03	Adjusted	Survey responder	Secondary	3	Most lung nodules are not cancer	Ordinal	Strongly disagree	Baseline LCS (ref: Subsequent LCS)	-0.4	3.7	-7.7	7	0.92	24.2	0.004		0.94	0.67	0.25	3.46	0.92	0.998	0.003
4	T4-M04	Adjusted	Survey responder	Secondary	4	I feel informed about what a Lung-RADS score means	Ordinal	Strongly agree	CAQ (ref: Control)	4.2	3.6	-2.9	11.3	0.24	27.9	0.006		1.77	0.51	0.65	4.77	0.26	1	0.006
4	T4-M04	Adjusted	Survey responder	Secondary	4	I feel informed about what a Lung-RADS score means	Ordinal	Somewhat agree	CAQ (ref: Control)	10.6	4.8	1.3	19.9	0.025	36.5	0.02		2.31	0.4	1.06	5.03	0.036	0.999	0.02
4	T4-M04	Adjusted	Survey responder	Secondary	4	I feel informed about what a Lung-RADS score means	Ordinal	Somewhat disagree	CAQ (ref: Control)	12	5.8	0.6	23.3	0.038	43.5	0.018		1.9	0.32	1.01	3.55	0.046	0.999	0.018
4	T4-M04	Adjusted	Survey responder	Secondary	4	I feel informed about what a Lung-RADS score means	Ordinal	Strongly disagree	CAQ (ref: Control)	-26.8	6.5	-39.6	-14	<0.001	48.2	0.07		0.33	0.28	0.19	0.58	<0.001	1	0.07
4	T4-M04	Adjusted	Survey responder	Secondary	4	I feel informed about what a Lung-RADS score means	Ordinal	Strongly agree	Baseline LCS (ref: Subsequent LCS)	-0.2	3.9	-7.8	7.4	0.96	27.9	0.006		0.98	0.49	0.37	2.56	0.96	1	0.006
4	T4-M04	Adjusted	Survey responder	Secondary	4	I feel informed about what a Lung-RADS score means	Ordinal	Somewhat agree	Baseline LCS (ref: Subsequent LCS)	-1.2	5.1	-11.1	8.8	0.82	36.5	0.02		0.92	0.38	0.44	1.93	0.82	0.999	0.02
4	T4-M04	Adjusted	Survey responder	Secondary	4	I feel informed about what a Lung-RADS score means	Ordinal	Somewhat disagree	Baseline LCS (ref: Subsequent LCS)	-3.2	6	-15	8.7	0.6	43.5	0.018		0.85	0.32	0.45	1.59	0.6	0.999	0.018
4	T4-M04	Adjusted	Survey responder	Secondary	4	I feel informed about what a Lung-RADS score means	Ordinal	Strongly disagree	Baseline LCS (ref: Subsequent LCS)	4.5	6.6	-8.5	17.6	0.5	48.2	0.07		1.22	0.29	0.69	2.13	0.5	1	0.07
4	T4-M05	Adjusted	Survey responder	Secondary	5	Lung cancer screening can find things in the chest that are not cancer but I might need an extra test to check	Ordinal	Strongly agree	CAQ (ref: Control)	4.9	6.7	-8.3	18.1	0.46	49.7	0.007		1.22	0.27	0.72	2.08	0.47	1	0.007
4	T4-M05	Adjusted	Survey responder	Secondary	5	Lung cancer screening can find things in the chest that are not cancer but I might need an extra test to check	Ordinal	Somewhat agree	CAQ (ref: Control)	-6	6.6	-18.9	6.8	0.36	48.3	0.007		0.77	0.28	0.45	1.34	0.36	1	0.007
4	T4-M05	Adjusted	Survey responder	Secondary	5	Lung cancer screening can find things in the chest that are not cancer but I might need an extra test to check	Ordinal	Somewhat disagree	CAQ (ref: Control)	-0.3	2.6	-5.4	4.8	0.9	19.6	0.001		0.92	0.67	0.25	3.44	0.9	0.999	0.001
4	T4-M05	Adjusted	Survey responder	Secondary	5	Lung cancer screening can find things in the chest that are not cancer but I might need an extra test to check	Ordinal	Strongly disagree	CAQ (ref: Control)	1.4	3	-4.4	7.2	0.63	21.6	0.001		1.37	0.67	0.37	5.06	0.64	1	0.001
4	T4-M05	Adjusted	Survey responder	Secondary	5	Lung cancer screening can find things in the chest that are not cancer but I might need an extra test to check	Ordinal	Strongly agree	Baseline LCS (ref: Subsequent LCS)	-7.7	7	-21.3	6	0.27	49.7	0.007		0.73	0.28	0.42	1.27	0.27	1	0.007
4	T4-M05	Adjusted	Survey responder	Secondary	5	Lung cancer screening can find things in the chest that are not cancer but I might need an extra test to check	Ordinal	Somewhat agree	Baseline LCS (ref: Subsequent LCS)	6.1	6.8	-7.3	19.4	0.37	48.3	0.007		1.29	0.29	0.74	2.28	0.37	1	0.007
4	T4-M05	Adjusted	Survey responder	Secondary	5	Lung cancer screening can find things in the chest that are not cancer but I might need an extra test to check	Ordinal	Somewhat disagree	Baseline LCS (ref: Subsequent LCS)	1.6	2.8	-3.9	7.1	0.57	19.6	0.001		1.49	0.67	0.4	5.55	0.55	0.999	0.001
4	T4-M05	Adjusted	Survey responder	Secondary	5	Lung cancer screening can find things in the chest that are not cancer but I might need an extra test to check	Ordinal	Strongly disagree	Baseline LCS (ref: Subsequent LCS)	0	3.1	-6.1	6.2	>0.99	21.6	0.001		1	0.67	0.27	3.72	>0.99	1	0.001
4	T4-M06	Adjusted	Survey responder	Secondary	6	It is safe to wait for the next recommended CT scan even if someone has a lung nodule on their lung cancer screening CT	Ordinal	Strongly agree	CAQ (ref: Control)	6.5	5.8	-4.8	17.8	0.26	42.8	0.013		1.43	0.32	0.76	2.67	0.27	0.997	0.011
4	T4-M06	Adjusted	Survey responder	Secondary	6	It is safe to wait for the next recommended CT scan even if someone has a lung nodule on their lung cancer screening CT	Ordinal	Somewhat agree	CAQ (ref: Control)	-6	6.9	-19.5	7.4	0.38	49.4	0.004		0.78	0.28	0.45	1.35	0.38	1	0.004
4	T4-M06	Adjusted	Survey responder	Secondary	6	It is safe to wait for the next recommended CT scan even if someone has a lung nodule on their lung cancer screening CT	Ordinal	Somewhat disagree	CAQ (ref: Control)	2.2	5.3	-8.1	12.5	0.68	38	0.005		1.16	0.37	0.56	2.4	0.68	1	0.005
4	T4-M06	Adjusted	Survey responder	Secondary	6	It is safe to wait for the next recommended CT scan even if someone has a lung nodule on their lung cancer screening CT	Ordinal	Strongly disagree	CAQ (ref: Control)	-2.6	5.1	-12.5	7.3	0.61	35.5	0.003		0.81	0.4	0.37	1.77	0.6	1.001	0.004
4	T4-M06	Adjusted	Survey responder	Secondary	6	It is safe to wait for the next recommended CT scan even if someone has a lung nodule on their lung cancer screening CT	Ordinal	Strongly agree	Baseline LCS (ref: Subsequent LCS)	-8.4	5.8	-19.8	3	0.15	42.8	0.013		0.63	0.34	0.32	1.22	0.17	0.997	0.011
4	T4-M06	Adjusted	Survey responder	Secondary	6	It is safe to wait for the next recommended CT scan even if someone has a lung nodule on their lung cancer screening CT	Ordinal	Somewhat agree	Baseline LCS (ref: Subsequent LCS)	-0.3	7.1	-14.2	13.6	0.96	49.4	0.004		0.99	0.29	0.56	1.74	0.96	1	0.004
4	T4-M06	Adjusted	Survey responder	Secondary	6	It is safe to wait for the next recommended CT scan even if someone has a lung nodule on their lung cancer screening CT	Ordinal	Somewhat disagree	Baseline LCS (ref: Subsequent LCS)	5	5.7	-6.2	16.1	0.38	38	0.005		1.39	0.37	0.67	2.88	0.37	1	0.005
4	T4-M06	Adjusted	Survey responder	Secondary	6	It is safe to wait for the next recommended CT scan even if someone has a lung nodule on their lung cancer screening CT	Ordinal	Strongly disagree	Baseline LCS (ref: Subsequent LCS)	3.7	5.3	-6.7	14.2	0.48	35.5	0.003		1.34	0.4	0.61	2.95	0.47	1.001	0.004
5	T5-M01	Interaction	Survey responder	Primary	1	I understand the results of my most recent LCS CT scan_x000D_	Ordinal	Strongly agree	CAQ (ref: Control)	-11.4	8.2	-27.4	4.6	0.16	48.9	0.022		0.62	0.34	0.32	1.22	0.17	1	0.022
5	T5-M01	Interaction	Survey responder	Primary	1	I understand the results of my most recent LCS CT scan_x000D_	Ordinal	Somewhat agree	CAQ (ref: Control)	9.8	7.5	-4.9	24.5	0.19	45.1	0.017		1.62	0.38	0.78	3.4	0.2	1	0.017
5	T5-M01	Interaction	Survey responder	Primary	1	I understand the results of my most recent LCS CT scan_x000D_	Ordinal	Somewhat disagree	CAQ (ref: Control)	3.3	4.8	-6	12.7	0.49	29.6	0.003		1.5	0.6	0.47	4.84	0.49	1	0.003
5	T5-M01	Interaction	Survey responder	Primary	1	I understand the results of my most recent LCS CT scan_x000D_	Ordinal	Strongly disagree	CAQ (ref: Control)	-1.7	3.1	-7.8	4.3	0.57	18.4	0.007		0.59	0.93	0.1	3.66	0.57	1	0.007
5	T5-M01	Interaction	Survey responder	Primary	1	I understand the results of my most recent LCS CT scan_x000D_	Ordinal	Strongly agree	Baseline LCS (ref: Subsequent LCS)	-21.4	10.7	-42.4	-0.3	0.047	48.9	0.022		0.42	0.45	0.17	1	0.051	1	0.022
5	T5-M01	Interaction	Survey responder	Primary	1	I understand the results of my most recent LCS CT scan_x000D_	Ordinal	Somewhat agree	Baseline LCS (ref: Subsequent LCS)	16.5	10.3	-3.8	36.7	0.11	45.1	0.017		2.17	0.47	0.86	5.44	0.1	1	0.017
5	T5-M01	Interaction	Survey responder	Primary	1	I understand the results of my most recent LCS CT scan_x000D_	Ordinal	Somewhat disagree	Baseline LCS (ref: Subsequent LCS)	2.6	6.3	-9.8	15	0.68	29.6	0.003		1.4	0.77	0.31	6.28	0.66	1	0.003
5	T5-M01	Interaction	Survey responder	Primary	1	I understand the results of my most recent LCS CT scan_x000D_	Ordinal	Strongly disagree	Baseline LCS (ref: Subsequent LCS)	2.3	5.2	-7.9	12.4	0.66	18.4	0.007		1.55	0.94	0.24	9.78	0.64	1	0.007
5	T5-M01	Interaction	Survey responder	Primary	1	I understand the results of my most recent LCS CT scan_x000D_	Ordinal	Strongly agree	CAQ x Baseline LCS	30.3	13.9	3.1	57.5	0.029	48.9	0.022		3.46	0.58	1.12	10.74	0.032	1	0.022
5	T5-M01	Interaction	Survey responder	Primary	1	I understand the results of my most recent LCS CT scan_x000D_	Ordinal	Somewhat agree	CAQ x Baseline LCS	-25.3	13.1	-50.9	0.4	0.053	45.1	0.017		0.3	0.62	0.09	1.01	0.052	1	0.017
5	T5-M01	Interaction	Survey responder	Primary	1	I understand the results of my most recent LCS CT scan_x000D_	Ordinal	Somewhat disagree	CAQ x Baseline LCS	-2	8.5	-18.6	14.6	0.81	29.6	0.003		0.76	0.96	0.12	4.97	0.78	1	0.003
5	T5-M01	Interaction	Survey responder	Primary	1	I understand the results of my most recent LCS CT scan_x000D_	Ordinal	Strongly disagree	CAQ x Baseline LCS	-3	5.8	-14.4	8.4	0.6	18.4	0.007		0.45	1.55	0.02	9.55	0.61	1	0.007
5	T5-M02	Interaction	Survey responder	Primary	2	Self-reported next step is correct	Binary		CAQ (ref: Control)	1.5	6.1	-10.4	13.4	0.8	38.2	0.016		1.12	0.46	0.45	2.79	0.8	1	0.016
5	T5-M02	Interaction	Survey responder	Primary	2	Self-reported next step is correct	Binary		Baseline LCS (ref: Subsequent LCS)	-13.8	9.5	-32.4	4.8	0.14	38.2	0.016		0.45	0.52	0.16	1.24	0.12	1	0.016
5	T5-M02	Interaction	Survey responder	Primary	2	Self-reported next step is correct	Binary		CAQ x Baseline LCS	9.6	11.6	-13.2	32.4	0.41	38.2	0.016		1.64	0.7	0.41	6.54	0.48	1	0.016
5	T5-M03	Interaction	Survey responder	Primary	3	Impact of Event Scale	Continuous		CAQ (ref: Control)	-0.2	2.1	-4.4	4	0.92	13.8	0.029
5	T5-M03	Interaction	Survey responder	Primary	3	Impact of Event Scale	Continuous		Baseline LCS (ref: Subsequent LCS)	1.6	3.3	-4.8	8	0.62	13.8	0.029
5	T5-M03	Interaction	Survey responder	Primary	3	Impact of Event Scale	Continuous		CAQ x Baseline LCS	4.3	4.1	-3.9	12.4	0.3	13.8	0.029
5	T5-M04	Interaction	Survey responder	Secondary	1	I feel informed about what a lung nodule is	Ordinal	Strongly agree	CAQ (ref: Control)	-5.8	7.7	-20.9	9.3	0.45	44.9	0.043		0.75	0.38	0.36	1.57	0.45	1	0.043
5	T5-M04	Interaction	Survey responder	Secondary	1	I feel informed about what a lung nodule is	Ordinal	Somewhat agree	CAQ (ref: Control)	16.7	7.9	1.2	32.2	0.034	46	0.032		2.13	0.37	1.03	4.37	0.04	1	0.032
5	T5-M04	Interaction	Survey responder	Secondary	1	I feel informed about what a lung nodule is	Ordinal	Somewhat disagree	CAQ (ref: Control)	-10.8	7	-24.5	2.9	0.12	41.5	0.026		0.52	0.42	0.23	1.19	0.12	1	0.026
5	T5-M04	Interaction	Survey responder	Secondary	1	I feel informed about what a lung nodule is	Ordinal	Strongly disagree	CAQ (ref: Control)	-0.1	6.1	-12	11.8	0.99	34.5	0.057		0.99	0.47	0.39	2.52	0.99	1	0.057
5	T5-M04	Interaction	Survey responder	Secondary	1	I feel informed about what a lung nodule is	Ordinal	Strongly agree	Baseline LCS (ref: Subsequent LCS)	-18.9	8.3	-35.2	-2.6	0.023	44.9	0.043		0.32	0.6	0.1	1.02	0.055	1	0.043
5	T5-M04	Interaction	Survey responder	Secondary	1	I feel informed about what a lung nodule is	Ordinal	Somewhat agree	Baseline LCS (ref: Subsequent LCS)	-6.4	8.9	-23.9	11.1	0.47	46	0.032		0.69	0.53	0.24	1.97	0.49	1	0.032
5	T5-M04	Interaction	Survey responder	Secondary	1	I feel informed about what a lung nodule is	Ordinal	Somewhat disagree	Baseline LCS (ref: Subsequent LCS)	8.2	10.2	-11.8	28.2	0.42	41.5	0.026		1.47	0.47	0.59	3.66	0.41	1	0.026
5	T5-M04	Interaction	Survey responder	Secondary	1	I feel informed about what a lung nodule is	Ordinal	Strongly disagree	Baseline LCS (ref: Subsequent LCS)	17.1	9.5	-1.5	35.7	0.071	34.5	0.057		2.67	0.52	0.97	7.32	0.057	1	0.057
5	T5-M04	Interaction	Survey responder	Secondary	1	I feel informed about what a lung nodule is	Ordinal	Strongly agree	CAQ x Baseline LCS	36.3	11.9	12.9	59.6	0.002	44.9	0.043		6.86	0.71	1.71	27.63	0.007	1	0.043
5	T5-M04	Interaction	Survey responder	Secondary	1	I feel informed about what a lung nodule is	Ordinal	Somewhat agree	CAQ x Baseline LCS	-2.1	12.5	-26.5	22.3	0.87	46	0.032		1.01	0.65	0.28	3.62	0.99	1	0.032
5	T5-M04	Interaction	Survey responder	Secondary	1	I feel informed about what a lung nodule is	Ordinal	Somewhat disagree	CAQ x Baseline LCS	-5.8	12.3	-29.9	18.4	0.64	41.5	0.026		0.81	0.66	0.22	2.96	0.75	1	0.026
5	T5-M04	Interaction	Survey responder	Secondary	1	I feel informed about what a lung nodule is	Ordinal	Strongly disagree	CAQ x Baseline LCS	-28.4	10.7	-49.4	-7.4	0.008	34.5	0.057		0.08	0.94	0.01	0.53	0.008	1	0.057
5	T5-M05	Interaction	Survey responder	Secondary	2	I am confident that I could tell a family member or friend what a lung nodule is	Ordinal	Strongly agree	CAQ (ref: Control)	-10.8	6.9	-24.5	2.8	0.12	40.4	0.037		0.53	0.41	0.24	1.18	0.12	1	0.037
5	T5-M05	Interaction	Survey responder	Secondary	2	I am confident that I could tell a family member or friend what a lung nodule is	Ordinal	Somewhat agree	CAQ (ref: Control)	18.6	7.7	3.6	33.6	0.015	45.3	0.053		2.36	0.37	1.15	4.87	0.02	1	0.053
5	T5-M05	Interaction	Survey responder	Secondary	2	I am confident that I could tell a family member or friend what a lung nodule is	Ordinal	Somewhat disagree	CAQ (ref: Control)	0.8	6.4	-11.8	13.3	0.9	40.3	0.009		1.05	0.43	0.45	2.47	0.9	1	0.009
5	T5-M05	Interaction	Survey responder	Secondary	2	I am confident that I could tell a family member or friend what a lung nodule is	Ordinal	Strongly disagree	CAQ (ref: Control)	-8.5	7.4	-22.9	5.9	0.25	42	0.085		0.64	0.38	0.31	1.36	0.25	1	0.085
5	T5-M05	Interaction	Survey responder	Secondary	2	I am confident that I could tell a family member or friend what a lung nodule is	Ordinal	Strongly agree	Baseline LCS (ref: Subsequent LCS)	-21.5	7	-35.2	-7.8	0.002	40.4	0.037		0.18	0.78	0.04	0.82	0.027	1	0.037
5	T5-M05	Interaction	Survey responder	Secondary	2	I am confident that I could tell a family member or friend what a lung nodule is	Ordinal	Somewhat agree	Baseline LCS (ref: Subsequent LCS)	-10.6	7.9	-26.1	4.9	0.18	45.3	0.053		0.48	0.61	0.15	1.58	0.23	1	0.053
5	T5-M05	Interaction	Survey responder	Secondary	2	I am confident that I could tell a family member or friend what a lung nodule is	Ordinal	Somewhat disagree	Baseline LCS (ref: Subsequent LCS)	11.4	9.4	-7	29.8	0.22	40.3	0.009		1.91	0.51	0.71	5.16	0.2	1	0.009
5	T5-M05	Interaction	Survey responder	Secondary	2	I am confident that I could tell a family member or friend what a lung nodule is	Ordinal	Strongly disagree	Baseline LCS (ref: Subsequent LCS)	20.7	10.6	0	41.5	0.05	42	0.085		2.39	0.45	1	5.71	0.051	1	0.085
5	T5-M05	Interaction	Survey responder	Secondary	2	I am confident that I could tell a family member or friend what a lung nodule is	Ordinal	Strongly agree	CAQ x Baseline LCS	33.2	10.4	12.9	53.5	0.001	40.4	0.037		11.05	0.89	1.93	63.34	0.007	1	0.037
5	T5-M05	Interaction	Survey responder	Secondary	2	I am confident that I could tell a family member or friend what a lung nodule is	Ordinal	Somewhat agree	CAQ x Baseline LCS	7	11.8	-16.2	30.2	0.56	45.3	0.053		1.78	0.71	0.44	7.18	0.41	1	0.053
5	T5-M05	Interaction	Survey responder	Secondary	2	I am confident that I could tell a family member or friend what a lung nodule is	Ordinal	Somewhat disagree	CAQ x Baseline LCS	-6.7	11.9	-30.1	16.6	0.57	40.3	0.009		0.7	0.67	0.19	2.61	0.59	1	0.009
5	T5-M05	Interaction	Survey responder	Secondary	2	I am confident that I could tell a family member or friend what a lung nodule is	Ordinal	Strongly disagree	CAQ x Baseline LCS	-33.5	12.3	-57.6	-9.4	0.007	42	0.085		0.15	0.7	0.04	0.61	0.008	1	0.085
5	T5-M06	Interaction	Survey responder	Secondary	3	Most lung nodules are not cancer	Ordinal	Strongly agree	CAQ (ref: Control)	5.2	7.7	-9.8	20.3	0.5	45.4	0.025		1.29	0.38	0.61	2.73	0.5	1	0.025
5	T5-M06	Interaction	Survey responder	Secondary	3	Most lung nodules are not cancer	Ordinal	Somewhat agree	CAQ (ref: Control)	-3.6	8.5	-20.4	13.1	0.67	49.9	0.004		0.86	0.34	0.44	1.69	0.67	1	0.004
5	T5-M06	Interaction	Survey responder	Secondary	3	Most lung nodules are not cancer	Ordinal	Somewhat disagree	CAQ (ref: Control)	-2.6	6.2	-14.7	9.5	0.68	35.3	0.022		0.82	0.47	0.32	2.08	0.68	1	0.022
5	T5-M06	Interaction	Survey responder	Secondary	3	Most lung nodules are not cancer	Ordinal	Strongly disagree	CAQ (ref: Control)	1	4.2	-7.3	9.3	0.82	24.1	0.017		1.17	0.69	0.3	4.57	0.82	1	0.017
5	T5-M06	Interaction	Survey responder	Secondary	3	Most lung nodules are not cancer	Ordinal	Strongly agree	Baseline LCS (ref: Subsequent LCS)	-7.6	9.8	-26.8	11.7	0.44	45.4	0.025		0.64	0.62	0.19	2.16	0.47	1	0.025
5	T5-M06	Interaction	Survey responder	Secondary	3	Most lung nodules are not cancer	Ordinal	Somewhat agree	Baseline LCS (ref: Subsequent LCS)	-10.6	12.2	-34.4	13.2	0.38	49.9	0.004		0.65	0.5	0.25	1.73	0.39	1	0.004
5	T5-M06	Interaction	Survey responder	Secondary	3	Most lung nodules are not cancer	Ordinal	Somewhat disagree	Baseline LCS (ref: Subsequent LCS)	10.6	10.5	-10.1	31.3	0.31	35.3	0.022		1.88	0.58	0.6	5.86	0.28	1	0.022
5	T5-M06	Interaction	Survey responder	Secondary	3	Most lung nodules are not cancer	Ordinal	Strongly disagree	Baseline LCS (ref: Subsequent LCS)	7.6	7.9	-7.9	23	0.34	24.1	0.017		2.45	0.81	0.5	11.91	0.27	1	0.017
5	T5-M06	Interaction	Survey responder	Secondary	3	Most lung nodules are not cancer	Ordinal	Strongly agree	CAQ x Baseline LCS	18.3	13.3	-7.8	44.4	0.17	45.4	0.025		2.48	0.73	0.59	10.44	0.21	1	0.025
5	T5-M06	Interaction	Survey responder	Secondary	3	Most lung nodules are not cancer	Ordinal	Somewhat agree	CAQ x Baseline LCS	10.6	15.3	-19.4	40.7	0.49	49.9	0.004		1.54	0.62	0.45	5.21	0.49	1	0.004
5	T5-M06	Interaction	Survey responder	Secondary	3	Most lung nodules are not cancer	Ordinal	Somewhat disagree	CAQ x Baseline LCS	-16.4	12	-39.9	7.2	0.17	35.3	0.022		0.3	0.85	0.06	1.57	0.15	1	0.022
5	T5-M06	Interaction	Survey responder	Secondary	3	Most lung nodules are not cancer	Ordinal	Strongly disagree	CAQ x Baseline LCS	-12.5	8.7	-29.6	4.5	0.15	24.1	0.017		0.11	1.37	0.01	1.7	0.12	1	0.017
5	T5-M07	Interaction	Survey responder	Secondary	4	I feel informed about what a Lung-RADS score means	Ordinal	Strongly agree	CAQ (ref: Control)	2.1	4.6	-7	11.2	0.65	27.9	0.008		1.32	0.61	0.4	4.36	0.65	1	0.008
5	T5-M07	Interaction	Survey responder	Secondary	4	I feel informed about what a Lung-RADS score means	Ordinal	Somewhat agree	CAQ (ref: Control)	8.5	6.1	-3.4	20.4	0.16	36.5	0.022		1.91	0.47	0.75	4.83	0.17	1	0.022
5	T5-M07	Interaction	Survey responder	Secondary	4	I feel informed about what a Lung-RADS score means	Ordinal	Somewhat disagree	CAQ (ref: Control)	9	7.4	-5.4	23.5	0.22	43.5	0.02		1.59	0.39	0.75	3.39	0.23	1	0.02
5	T5-M07	Interaction	Survey responder	Secondary	4	I feel informed about what a Lung-RADS score means	Ordinal	Strongly disagree	CAQ (ref: Control)	-19.6	8.2	-35.8	-3.5	0.017	48	0.08		0.45	0.34	0.23	0.88	0.02	1	0.08
5	T5-M07	Interaction	Survey responder	Secondary	4	I feel informed about what a Lung-RADS score means	Ordinal	Strongly agree	Baseline LCS (ref: Subsequent LCS)	-3.9	4.6	-13	5.2	0.4	27.9	0.008		0.45	1.12	0.05	4.03	0.48	1	0.008
5	T5-M07	Interaction	Survey responder	Secondary	4	I feel informed about what a Lung-RADS score means	Ordinal	Somewhat agree	Baseline LCS (ref: Subsequent LCS)	-4.9	6.1	-16.9	7.1	0.43	36.5	0.022		0.56	0.82	0.11	2.79	0.48	1	0.022
5	T5-M07	Interaction	Survey responder	Secondary	4	I feel informed about what a Lung-RADS score means	Ordinal	Somewhat disagree	Baseline LCS (ref: Subsequent LCS)	-8.3	8.1	-24.2	7.7	0.31	43.5	0.02		0.57	0.61	0.17	1.88	0.35	1	0.02
5	T5-M07	Interaction	Survey responder	Secondary	4	I feel informed about what a Lung-RADS score means	Ordinal	Strongly disagree	Baseline LCS (ref: Subsequent LCS)	17	9.9	-2.4	36.5	0.086	48	0.08		2.2	0.5	0.83	5.85	0.11	1	0.08
5	T5-M07	Interaction	Survey responder	Secondary	4	I feel informed about what a Lung-RADS score means	Ordinal	Strongly agree	CAQ x Baseline LCS	6.2	7.3	-8.1	20.5	0.4	27.9	0.008		2.84	1.26	0.24	33.79	0.41	1	0.008
5	T5-M07	Interaction	Survey responder	Secondary	4	I feel informed about what a Lung-RADS score means	Ordinal	Somewhat agree	CAQ x Baseline LCS	6.2	9.6	-12.7	25	0.52	36.5	0.022		1.95	0.94	0.31	12.22	0.48	1	0.022
5	T5-M07	Interaction	Survey responder	Secondary	4	I feel informed about what a Lung-RADS score means	Ordinal	Somewhat disagree	CAQ x Baseline LCS	8.6	11.7	-14.4	31.5	0.47	43.5	0.02		1.79	0.73	0.43	7.47	0.42	1	0.02
5	T5-M07	Interaction	Survey responder	Secondary	4	I feel informed about what a Lung-RADS score means	Ordinal	Strongly disagree	CAQ x Baseline LCS	-20.9	13.3	-46.9	5	0.11	48	0.08		0.38	0.63	0.11	1.31	0.13	1	0.08
5	T5-M08	Interaction	Survey responder	Secondary	5	Lung cancer screening can find things in the chest that are not cancer but I might need an extra test to check	Ordinal	Strongly agree	CAQ (ref: Control)	-1.3	8.3	-17.4	14.9	0.88	49.5	0.014		0.95	0.33	0.49	1.83	0.88	1	0.014
5	T5-M08	Interaction	Survey responder	Secondary	5	Lung cancer screening can find things in the chest that are not cancer but I might need an extra test to check	Ordinal	Somewhat agree	CAQ (ref: Control)	-0.7	8	-16.3	14.9	0.93	48.2	0.012		0.97	0.35	0.49	1.91	0.93	1	0.012
5	T5-M08	Interaction	Survey responder	Secondary	5	Lung cancer screening can find things in the chest that are not cancer but I might need an extra test to check	Ordinal	Somewhat disagree	CAQ (ref: Control)	-1.7	3.1	-7.7	4.3	0.58	19.6	0.004		0.59	0.93	0.1	3.67	0.58	1	0.004
5	T5-M08	Interaction	Survey responder	Secondary	5	Lung cancer screening can find things in the chest that are not cancer but I might need an extra test to check	Ordinal	Strongly disagree	CAQ (ref: Control)	3.7	3.5	-3.2	10.5	0.29	21.5	0.006		2.36	0.85	0.44	12.58	0.31	1	0.006
5	T5-M08	Interaction	Survey responder	Secondary	5	Lung cancer screening can find things in the chest that are not cancer but I might need an extra test to check	Ordinal	Strongly agree	Baseline LCS (ref: Subsequent LCS)	-18.6	10.8	-39.8	2.6	0.085	49.5	0.014		0.47	0.45	0.19	1.14	0.096	1	0.014
5	T5-M08	Interaction	Survey responder	Secondary	5	Lung cancer screening can find things in the chest that are not cancer but I might need an extra test to check	Ordinal	Somewhat agree	Baseline LCS (ref: Subsequent LCS)	15.5	10.9	-5.9	36.9	0.16	48.2	0.012		1.89	0.45	0.78	4.54	0.16	1	0.012
5	T5-M08	Interaction	Survey responder	Secondary	5	Lung cancer screening can find things in the chest that are not cancer but I might need an extra test to check	Ordinal	Somewhat disagree	Baseline LCS (ref: Subsequent LCS)	-0.9	4.2	-9.1	7.3	0.83	19.6	0.004		0.79	1.18	0.08	7.88	0.84	1	0.004
5	T5-M08	Interaction	Survey responder	Secondary	5	Lung cancer screening can find things in the chest that are not cancer but I might need an extra test to check	Ordinal	Strongly disagree	Baseline LCS (ref: Subsequent LCS)	4	5.1	-6	14	0.43	21.5	0.006		2.48	1.03	0.33	18.52	0.38	1	0.006
5	T5-M08	Interaction	Survey responder	Secondary	5	Lung cancer screening can find things in the chest that are not cancer but I might need an extra test to check	Ordinal	Strongly agree	CAQ x Baseline LCS	18.2	14.1	-9.3	45.8	0.2	49.5	0.014		2.1	0.58	0.67	6.55	0.2	1	0.014
5	T5-M08	Interaction	Survey responder	Secondary	5	Lung cancer screening can find things in the chest that are not cancer but I might need an extra test to check	Ordinal	Somewhat agree	CAQ x Baseline LCS	-15.7	13.9	-43.1	11.6	0.26	48.2	0.012		0.52	0.59	0.17	1.66	0.27	1	0.012
5	T5-M08	Interaction	Survey responder	Secondary	5	Lung cancer screening can find things in the chest that are not cancer but I might need an extra test to check	Ordinal	Somewhat disagree	CAQ x Baseline LCS	4.2	5.6	-6.9	15.2	0.46	19.6	0.004		2.94	1.5	0.16	55.74	0.47	1	0.004
5	T5-M08	Interaction	Survey responder	Secondary	5	Lung cancer screening can find things in the chest that are not cancer but I might need an extra test to check	Ordinal	Strongly disagree	CAQ x Baseline LCS	-6.7	6.5	-19.3	6	0.3	21.5	0.006		0.23	1.34	0.02	3.21	0.28	1	0.006
5	T5-M09	Interaction	Survey responder	Secondary	6	It is safe to wait for the next recommended CT scan even if someone has a lung nodule on their lung cancer screening CT	Ordinal	Strongly agree	CAQ (ref: Control)	0.1	7.6	-14.7	15	0.99	42.6	0.023		1.01	0.38	0.48	2.12	0.99	1	0.023
5	T5-M09	Interaction	Survey responder	Secondary	6	It is safe to wait for the next recommended CT scan even if someone has a lung nodule on their lung cancer screening CT	Ordinal	Somewhat agree	CAQ (ref: Control)	-7.2	8.4	-23.7	9.2	0.39	49.4	0.004		0.74	0.34	0.38	1.46	0.39	1	0.004
5	T5-M09	Interaction	Survey responder	Secondary	6	It is safe to wait for the next recommended CT scan even if someone has a lung nodule on their lung cancer screening CT	Ordinal	Somewhat disagree	CAQ (ref: Control)	4.2	6.2	-7.9	16.2	0.5	38	0.006		1.37	0.47	0.54	3.46	0.5	1	0.006
5	T5-M09	Interaction	Survey responder	Secondary	6	It is safe to wait for the next recommended CT scan even if someone has a lung nodule on their lung cancer screening CT	Ordinal	Strongly disagree	CAQ (ref: Control)	2.9	5.8	-8.4	14.3	0.61	35.3	0.015		1.29	0.5	0.48	3.42	0.61	1	0.015
5	T5-M09	Interaction	Survey responder	Secondary	6	It is safe to wait for the next recommended CT scan even if someone has a lung nodule on their lung cancer screening CT	Ordinal	Strongly agree	Baseline LCS (ref: Subsequent LCS)	-19.9	7.4	-34.5	-5.3	0.008	42.6	0.023		0.21	0.79	0.05	0.99	0.049	1	0.023
5	T5-M09	Interaction	Survey responder	Secondary	6	It is safe to wait for the next recommended CT scan even if someone has a lung nodule on their lung cancer screening CT	Ordinal	Somewhat agree	Baseline LCS (ref: Subsequent LCS)	-2.5	11.4	-24.8	19.8	0.82	49.4	0.004		0.9	0.46	0.37	2.22	0.82	1	0.004
5	T5-M09	Interaction	Survey responder	Secondary	6	It is safe to wait for the next recommended CT scan even if someone has a lung nodule on their lung cancer screening CT	Ordinal	Somewhat disagree	Baseline LCS (ref: Subsequent LCS)	8.6	9	-9.1	26.3	0.34	38	0.006		1.81	0.59	0.57	5.7	0.31	1	0.006
5	T5-M09	Interaction	Survey responder	Secondary	6	It is safe to wait for the next recommended CT scan even if someone has a lung nodule on their lung cancer screening CT	Ordinal	Strongly disagree	Baseline LCS (ref: Subsequent LCS)	13.8	9.3	-4.5	32.1	0.14	35.3	0.015		2.54	0.58	0.82	7.89	0.11	1	0.015
5	T5-M09	Interaction	Survey responder	Secondary	6	It is safe to wait for the next recommended CT scan even if someone has a lung nodule on their lung cancer screening CT	Ordinal	Strongly agree	CAQ x Baseline LCS	19	11.1	-2.7	40.7	0.086	42.6	0.023		4.49	0.89	0.79	25.61	0.091	1	0.023
5	T5-M09	Interaction	Survey responder	Secondary	6	It is safe to wait for the next recommended CT scan even if someone has a lung nodule on their lung cancer screening CT	Ordinal	Somewhat agree	CAQ x Baseline LCS	3.6	14.5	-24.9	32.1	0.8	49.4	0.004		1.16	0.59	0.36	3.71	0.8	1	0.004
5	T5-M09	Interaction	Survey responder	Secondary	6	It is safe to wait for the next recommended CT scan even if someone has a lung nodule on their lung cancer screening CT	Ordinal	Somewhat disagree	CAQ x Baseline LCS	-6	11.6	-28.8	16.8	0.61	38	0.006		0.65	0.75	0.15	2.84	0.57	1	0.006
5	T5-M09	Interaction	Survey responder	Secondary	6	It is safe to wait for the next recommended CT scan even if someone has a lung nodule on their lung cancer screening CT	Ordinal	Strongly disagree	CAQ x Baseline LCS	-16.6	11.3	-38.7	5.4	0.14	35.3	0.015		0.31	0.8	0.07	1.47	0.14	1	0.015
6	T6-M01	Adjusted	Survey responder	Primary	1	I understand the results of my most recent LCS CT scan_x000D_	Ordinal	Strongly agree	CAQ-Read (ref: Control)	-4.3	9.1	-22.2	13.6	0.64	49.4	0.003		0.84	0.37	0.41	1.73	0.64	1	0.003
6	T6-M01	Adjusted	Survey responder	Primary	1	I understand the results of my most recent LCS CT scan_x000D_	Ordinal	Somewhat agree	CAQ-Read (ref: Control)	-0.8	8.3	-17.1	15.4	0.92	45.5	0.001		0.96	0.41	0.43	2.15	0.92	1	0.001
6	T6-M01	Adjusted	Survey responder	Primary	1	I understand the results of my most recent LCS CT scan_x000D_	Ordinal	Somewhat disagree	CAQ-Read (ref: Control)	5.6	6	-6.1	17.3	0.35	29.6	0.006		1.79	0.58	0.58	5.54	0.31	1	0.006
6	T6-M01	Adjusted	Survey responder	Primary	1	I understand the results of my most recent LCS CT scan_x000D_	Ordinal	Strongly disagree	CAQ-Read (ref: Control)	-0.5	4	-8.4	7.4	0.9	18.4	0.01		0.89	0.9	0.15	5.22	0.9	0.99	0.01
6	T6-M01	Adjusted	Survey responder	Primary	1	I understand the results of my most recent LCS CT scan_x000D_	Ordinal	Strongly agree	CAQ-Unread (ref: Control)	1	7.4	-13.4	15.4	0.89	49.4	0.003		1.04	0.3	0.57	1.89	0.89	1	0.003
6	T6-M01	Adjusted	Survey responder	Primary	1	I understand the results of my most recent LCS CT scan_x000D_	Ordinal	Somewhat agree	CAQ-Unread (ref: Control)	1.9	6.9	-11.6	15.4	0.79	45.5	0.001		1.09	0.33	0.57	2.09	0.79	1	0.001
6	T6-M01	Adjusted	Survey responder	Primary	1	I understand the results of my most recent LCS CT scan_x000D_	Ordinal	Somewhat disagree	CAQ-Unread (ref: Control)	1.1	4.3	-7.3	9.5	0.8	29.6	0.006		1.15	0.53	0.41	3.25	0.79	1	0.006
6	T6-M01	Adjusted	Survey responder	Primary	1	I understand the results of my most recent LCS CT scan_x000D_	Ordinal	Strongly disagree	CAQ-Unread (ref: Control)	-4	2.5	-8.9	0.9	0.11	18.4	0.01		0.22	1.08	0.03	1.81	0.16	0.99	0.01
6	T6-M01	Adjusted	Survey responder	Primary	1	I understand the results of my most recent LCS CT scan_x000D_	Ordinal	Strongly agree	CAQ-Read (ref: CAQ-Unread)	-5.3	9.3	-23.6	12.9	0.57	49.4	0.003		0.81	0.38	0.38	1.69	0.57	1	0.003
6	T6-M01	Adjusted	Survey responder	Primary	1	I understand the results of my most recent LCS CT scan_x000D_	Ordinal	Somewhat agree	CAQ-Read (ref: CAQ-Unread)	-2.7	8.5	-19.3	13.9	0.75	45.5	0.001		0.88	0.41	0.39	1.98	0.75	1	0.001
6	T6-M01	Adjusted	Survey responder	Primary	1	I understand the results of my most recent LCS CT scan_x000D_	Ordinal	Somewhat disagree	CAQ-Read (ref: CAQ-Unread)	4.5	6.2	-7.5	16.6	0.46	29.6	0.006		1.56	0.58	0.5	4.82	0.44	1	0.006
6	T6-M01	Adjusted	Survey responder	Primary	1	I understand the results of my most recent LCS CT scan_x000D_	Ordinal	Strongly disagree	CAQ-Read (ref: CAQ-Unread)	3.5	3.4	-3.3	10.2	0.31	18.4	0.01		4.09	1.24	0.36	46.72	0.26	0.99	0.01
6	T6-M01	Adjusted	Survey responder	Primary	1	I understand the results of my most recent LCS CT scan_x000D_	Ordinal	Strongly agree	Baseline LCS (ref: Subsequent LCS)	-3.2	6.9	-16.7	10.3	0.64	49.4	0.003		0.88	0.28	0.5	1.52	0.64	1	0.003
6	T6-M01	Adjusted	Survey responder	Primary	1	I understand the results of my most recent LCS CT scan_x000D_	Ordinal	Somewhat agree	Baseline LCS (ref: Subsequent LCS)	1.3	6.4	-11.2	13.9	0.83	45.5	0.001		1.07	0.31	0.58	1.95	0.83	1	0.001
6	T6-M01	Adjusted	Survey responder	Primary	1	I understand the results of my most recent LCS CT scan_x000D_	Ordinal	Somewhat disagree	Baseline LCS (ref: Subsequent LCS)	1.4	4.2	-6.8	9.7	0.73	29.6	0.006		1.17	0.46	0.47	2.91	0.73	1	0.006
6	T6-M01	Adjusted	Survey responder	Primary	1	I understand the results of my most recent LCS CT scan_x000D_	Ordinal	Strongly disagree	Baseline LCS (ref: Subsequent LCS)	0.4	2.6	-4.7	5.6	0.87	18.4	0.01		1.14	0.77	0.25	5.13	0.87	0.99	0.01
6	T6-M02	Adjusted	Survey responder	Primary	2	Self-reported next step is correct	Binary		CAQ-Read (ref: Control)	2.7	7.4	-11.8	17.2	0.71	38.3	0.014		1.2	0.49	0.46	3.1	0.71	0.999	0.013
6	T6-M02	Adjusted	Survey responder	Primary	2	Self-reported next step is correct	Binary		CAQ-Unread (ref: Control)	6	5.6	-5	16.9	0.29	38.3	0.014		1.51	0.39	0.7	3.26	0.29	0.999	0.013
6	T6-M02	Adjusted	Survey responder	Primary	2	Self-reported next step is correct	Binary		CAQ-Read (ref: CAQ-Unread)	-3.3	7.2	-17.3	10.8	0.65	38.3	0.014		0.79	0.5	0.29	2.12	0.64	0.999	0.013
6	T6-M02	Adjusted	Survey responder	Primary	2	Self-reported next step is correct	Binary		Baseline LCS (ref: Subsequent LCS)	-8.1	5.6	-19	2.9	0.15	38.3	0.014		0.59	0.36	0.29	1.18	0.14	0.999	0.013
6	T6-M03	Adjusted	Survey responder	Primary	3	Impact of Event Scale	Continuous		CAQ-Read (ref: Control)	1.8	2.8	-3.6	7.3	0.51	13.8	0.025
6	T6-M03	Adjusted	Survey responder	Primary	3	Impact of Event Scale	Continuous		CAQ-Unread (ref: Control)	0.9	2	-2.9	4.7	0.65	13.8	0.025
6	T6-M03	Adjusted	Survey responder	Primary	3	Impact of Event Scale	Continuous		CAQ-Read (ref: CAQ-Unread)	0.9	2.7	-4.4	6.3	0.73	13.8	0.025
6	T6-M03	Adjusted	Survey responder	Primary	3	Impact of Event Scale	Continuous		Baseline LCS (ref: Subsequent LCS)	4.2	2	0.3	8.2	0.036	13.8	0.025
6	T6-M04	Adjusted	Survey responder	Secondary	1	I feel informed about what a lung nodule is	Ordinal	Strongly agree	CAQ-Read (ref: Control)	18.2	8.8	1	35.3	0.038	45.3	0.024		2.25	0.38	1.06	4.78	0.034	1	0.024
6	T6-M04	Adjusted	Survey responder	Secondary	1	I feel informed about what a lung nodule is	Ordinal	Somewhat agree	CAQ-Read (ref: Control)	11.9	8.5	-4.7	28.5	0.16	45.9	0.034		1.79	0.4	0.81	3.95	0.15	1	0.035
6	T6-M04	Adjusted	Survey responder	Secondary	1	I feel informed about what a lung nodule is	Ordinal	Somewhat disagree	CAQ-Read (ref: Control)	-21.1	6.4	-33.7	-8.5	0.001	41.2	0.036		0.23	0.57	0.08	0.71	0.011	1	0.036
6	T6-M04	Adjusted	Survey responder	Secondary	1	I feel informed about what a lung nodule is	Ordinal	Strongly disagree	CAQ-Read (ref: Control)	-9	6.5	-21.8	3.8	0.17	35.1	0.021		0.51	0.55	0.17	1.48	0.21	1.001	0.022
6	T6-M04	Adjusted	Survey responder	Secondary	1	I feel informed about what a lung nodule is	Ordinal	Strongly agree	CAQ-Unread (ref: Control)	1.7	6.5	-11.1	14.5	0.8	45.3	0.024		1.09	0.33	0.57	2.09	0.8	1	0.024
6	T6-M04	Adjusted	Survey responder	Secondary	1	I feel informed about what a lung nodule is	Ordinal	Somewhat agree	CAQ-Unread (ref: Control)	18	6.9	4.5	31.6	0.009	45.9	0.034		2.33	0.33	1.22	4.44	0.01	1	0.035
6	T6-M04	Adjusted	Survey responder	Secondary	1	I feel informed about what a lung nodule is	Ordinal	Somewhat disagree	CAQ-Unread (ref: Control)	-8.7	6.5	-21.5	4.1	0.18	41.2	0.036		0.63	0.35	0.32	1.25	0.19	1	0.036
6	T6-M04	Adjusted	Survey responder	Secondary	1	I feel informed about what a lung nodule is	Ordinal	Strongly disagree	CAQ-Unread (ref: Control)	-11	5.4	-21.6	-0.4	0.042	35.1	0.021		0.41	0.47	0.16	1.02	0.055	1.001	0.022
6	T6-M04	Adjusted	Survey responder	Secondary	1	I feel informed about what a lung nodule is	Ordinal	Strongly agree	CAQ-Read (ref: CAQ-Unread)	16.5	9	-1.1	34.1	0.067	45.3	0.024		2.07	0.39	0.96	4.45	0.064	1	0.024
6	T6-M04	Adjusted	Survey responder	Secondary	1	I feel informed about what a lung nodule is	Ordinal	Somewhat agree	CAQ-Read (ref: CAQ-Unread)	-6.1	9	-23.8	11.6	0.5	45.9	0.034		0.77	0.39	0.36	1.66	0.5	1	0.035
6	T6-M04	Adjusted	Survey responder	Secondary	1	I feel informed about what a lung nodule is	Ordinal	Somewhat disagree	CAQ-Read (ref: CAQ-Unread)	-12.4	6.3	-24.8	0	0.051	41.2	0.036		0.37	0.59	0.12	1.17	0.091	1	0.036
6	T6-M04	Adjusted	Survey responder	Secondary	1	I feel informed about what a lung nodule is	Ordinal	Strongly disagree	CAQ-Read (ref: CAQ-Unread)	2	5.9	-9.5	13.5	0.73	35.1	0.021		1.23	0.6	0.38	4.03	0.73	1.001	0.022
6	T6-M04	Adjusted	Survey responder	Secondary	1	I feel informed about what a lung nodule is	Ordinal	Strongly agree	Baseline LCS (ref: Subsequent LCS)	2.6	6.2	-9.5	14.8	0.67	45.3	0.024		1.13	0.3	0.63	2.03	0.67	1	0.024
6	T6-M04	Adjusted	Survey responder	Secondary	1	I feel informed about what a lung nodule is	Ordinal	Somewhat agree	Baseline LCS (ref: Subsequent LCS)	-7.7	6.3	-20	4.7	0.22	45.9	0.034		0.69	0.31	0.38	1.27	0.23	1	0.035
6	T6-M04	Adjusted	Survey responder	Secondary	1	I feel informed about what a lung nodule is	Ordinal	Somewhat disagree	Baseline LCS (ref: Subsequent LCS)	4.8	5.8	-6.6	16.1	0.41	41.2	0.036		1.32	0.33	0.69	2.55	0.41	1	0.036
6	T6-M04	Adjusted	Survey responder	Secondary	1	I feel informed about what a lung nodule is	Ordinal	Strongly disagree	Baseline LCS (ref: Subsequent LCS)	0.3	5	-9.5	10	0.96	35.1	0.021		1.02	0.41	0.46	2.27	0.96	1.001	0.022
6	T6-M05	Adjusted	Survey responder	Secondary	2	I am confident that I could tell a family member or friend what a lung nodule is	Ordinal	Strongly agree	CAQ-Read (ref: Control)	11.5	8.2	-4.6	27.5	0.16	40.7	0.02		1.81	0.4	0.82	3.99	0.14	1	0.02
6	T6-M05	Adjusted	Survey responder	Secondary	2	I am confident that I could tell a family member or friend what a lung nodule is	Ordinal	Somewhat agree	CAQ-Read (ref: Control)	22.2	8.5	5.5	38.9	0.009	45.3	0.052		2.93	0.4	1.34	6.41	0.007	0.998	0.051
6	T6-M05	Adjusted	Survey responder	Secondary	2	I am confident that I could tell a family member or friend what a lung nodule is	Ordinal	Somewhat disagree	CAQ-Read (ref: Control)	-7.9	6.8	-21.1	5.4	0.25	40.2	0.015		0.58	0.51	0.21	1.58	0.29	1.002	0.016
6	T6-M05	Adjusted	Survey responder	Secondary	2	I am confident that I could tell a family member or friend what a lung nodule is	Ordinal	Strongly disagree	CAQ-Read (ref: Control)	-25.8	7	-39.5	-12.1	<0.001	42.6	0.057		0.22	0.52	0.08	0.61	0.004	1.001	0.058
6	T6-M05	Adjusted	Survey responder	Secondary	2	I am confident that I could tell a family member or friend what a lung nodule is	Ordinal	Strongly agree	CAQ-Unread (ref: Control)	-4.6	5.6	-15.6	6.4	0.42	40.7	0.02		0.74	0.37	0.35	1.54	0.42	1	0.02
6	T6-M05	Adjusted	Survey responder	Secondary	2	I am confident that I could tell a family member or friend what a lung nodule is	Ordinal	Somewhat agree	CAQ-Unread (ref: Control)	20.4	6.6	7.4	33.5	0.002	45.3	0.052		2.73	0.33	1.42	5.26	0.003	0.998	0.051
6	T6-M05	Adjusted	Survey responder	Secondary	2	I am confident that I could tell a family member or friend what a lung nodule is	Ordinal	Somewhat disagree	CAQ-Unread (ref: Control)	1.6	6.2	-10.5	13.7	0.8	40.2	0.015		1.09	0.36	0.54	2.21	0.8	1.002	0.016
6	T6-M05	Adjusted	Survey responder	Secondary	2	I am confident that I could tell a family member or friend what a lung nodule is	Ordinal	Strongly disagree	CAQ-Unread (ref: Control)	-17.5	6.6	-30.5	-4.5	0.009	42.6	0.057		0.42	0.35	0.21	0.83	0.012	1.001	0.058
6	T6-M05	Adjusted	Survey responder	Secondary	2	I am confident that I could tell a family member or friend what a lung nodule is	Ordinal	Strongly agree	CAQ-Read (ref: CAQ-Unread)	16.1	8.2	-0.1	32.2	0.051	40.7	0.02		2.45	0.44	1.03	5.78	0.042	1	0.02
6	T6-M05	Adjusted	Survey responder	Secondary	2	I am confident that I could tell a family member or friend what a lung nodule is	Ordinal	Somewhat agree	CAQ-Read (ref: CAQ-Unread)	1.8	9.2	-16.3	19.8	0.85	45.3	0.052		1.07	0.38	0.51	2.28	0.85	0.998	0.051
6	T6-M05	Adjusted	Survey responder	Secondary	2	I am confident that I could tell a family member or friend what a lung nodule is	Ordinal	Somewhat disagree	CAQ-Read (ref: CAQ-Unread)	-9.5	7	-23.2	4.3	0.18	40.2	0.015		0.53	0.51	0.19	1.45	0.22	1.002	0.016
6	T6-M05	Adjusted	Survey responder	Secondary	2	I am confident that I could tell a family member or friend what a lung nodule is	Ordinal	Strongly disagree	CAQ-Read (ref: CAQ-Unread)	-8.4	6.6	-21.2	4.5	0.2	42.6	0.057		0.53	0.55	0.18	1.54	0.24	1.001	0.058
6	T6-M05	Adjusted	Survey responder	Secondary	2	I am confident that I could tell a family member or friend what a lung nodule is	Ordinal	Strongly agree	Baseline LCS (ref: Subsequent LCS)	-1.7	5.4	-12.3	9	0.76	40.7	0.02		0.9	0.33	0.47	1.73	0.76	1	0.02
6	T6-M05	Adjusted	Survey responder	Secondary	2	I am confident that I could tell a family member or friend what a lung nodule is	Ordinal	Somewhat agree	Baseline LCS (ref: Subsequent LCS)	-6.5	6.1	-18.5	5.6	0.29	45.3	0.052		0.73	0.31	0.4	1.33	0.3	0.998	0.051
6	T6-M05	Adjusted	Survey responder	Secondary	2	I am confident that I could tell a family member or friend what a lung nodule is	Ordinal	Somewhat disagree	Baseline LCS (ref: Subsequent LCS)	7.3	5.8	-4	18.6	0.2	40.2	0.015		1.55	0.34	0.8	3	0.19	1.002	0.016
6	T6-M05	Adjusted	Survey responder	Secondary	2	I am confident that I could tell a family member or friend what a lung nodule is	Ordinal	Strongly disagree	Baseline LCS (ref: Subsequent LCS)	0.8	5.8	-10.6	12.3	0.89	42.6	0.057		1.05	0.33	0.55	1.98	0.89	1.001	0.058
6	T6-M06	Adjusted	Survey responder	Secondary	3	Most lung nodules are not cancer	Ordinal	Strongly agree	CAQ-Read (ref: Control)	22	8.9	4.6	39.4	0.013	45.2	0.036		2.7	0.4	1.24	5.85	0.012	1.001	0.037
6	T6-M06	Adjusted	Survey responder	Secondary	3	Most lung nodules are not cancer	Ordinal	Somewhat agree	CAQ-Read (ref: Control)	-6.4	9.3	-24.6	11.8	0.49	49.8	0.006		0.77	0.38	0.37	1.62	0.5	1	0.006
6	T6-M06	Adjusted	Survey responder	Secondary	3	Most lung nodules are not cancer	Ordinal	Somewhat disagree	CAQ-Read (ref: Control)	-10.1	6.3	-22.5	2.3	0.11	35.5	0.013		0.43	0.61	0.13	1.4	0.16	1	0.013
6	T6-M06	Adjusted	Survey responder	Secondary	3	Most lung nodules are not cancer	Ordinal	Strongly disagree	CAQ-Read (ref: Control)	-5.6	3.9	-13.3	2.2	0.16	24.2	0.008		0.28	1.12	0.03	2.52	0.26	0.998	0.007
6	T6-M06	Adjusted	Survey responder	Secondary	3	Most lung nodules are not cancer	Ordinal	Strongly agree	CAQ-Unread (ref: Control)	4.5	6.9	-9	18.1	0.51	45.2	0.036		1.27	0.36	0.63	2.55	0.51	1.001	0.037
6	T6-M06	Adjusted	Survey responder	Secondary	3	Most lung nodules are not cancer	Ordinal	Somewhat agree	CAQ-Unread (ref: Control)	3	7.9	-12.5	18.5	0.7	49.8	0.006		1.13	0.32	0.61	2.1	0.7	1	0.006
6	T6-M06	Adjusted	Survey responder	Secondary	3	Most lung nodules are not cancer	Ordinal	Somewhat disagree	CAQ-Unread (ref: Control)	-6.2	5.9	-17.7	5.3	0.29	35.5	0.013		0.63	0.45	0.26	1.52	0.3	1	0.013
6	T6-M06	Adjusted	Survey responder	Secondary	3	Most lung nodules are not cancer	Ordinal	Strongly disagree	CAQ-Unread (ref: Control)	-1.3	4.3	-9.7	7	0.76	24.2	0.008		0.82	0.65	0.23	2.91	0.76	0.998	0.007
6	T6-M06	Adjusted	Survey responder	Secondary	3	Most lung nodules are not cancer	Ordinal	Strongly agree	CAQ-Read (ref: CAQ-Unread)	17.5	9.2	-0.5	35.5	0.057	45.2	0.036		2.13	0.4	0.98	4.62	0.056	1.001	0.037
6	T6-M06	Adjusted	Survey responder	Secondary	3	Most lung nodules are not cancer	Ordinal	Somewhat agree	CAQ-Read (ref: CAQ-Unread)	-9.4	9.5	-27.9	9.2	0.32	49.8	0.006		0.69	0.39	0.32	1.46	0.33	1	0.006
6	T6-M06	Adjusted	Survey responder	Secondary	3	Most lung nodules are not cancer	Ordinal	Somewhat disagree	CAQ-Read (ref: CAQ-Unread)	-3.9	5.9	-15.4	7.7	0.51	35.5	0.013		0.68	0.63	0.2	2.31	0.53	1	0.013
6	T6-M06	Adjusted	Survey responder	Secondary	3	Most lung nodules are not cancer	Ordinal	Strongly disagree	CAQ-Read (ref: CAQ-Unread)	-4.2	3.7	-11.4	2.9	0.24	24.2	0.008		0.34	1.11	0.04	3	0.33	0.998	0.007
6	T6-M06	Adjusted	Survey responder	Secondary	3	Most lung nodules are not cancer	Ordinal	Strongly agree	Baseline LCS (ref: Subsequent LCS)	3.8	6.7	-9.4	16.9	0.58	45.2	0.036		1.2	0.32	0.64	2.23	0.57	1.001	0.037
6	T6-M06	Adjusted	Survey responder	Secondary	3	Most lung nodules are not cancer	Ordinal	Somewhat agree	Baseline LCS (ref: Subsequent LCS)	-3.7	7.4	-18.2	10.8	0.61	49.8	0.006		0.86	0.3	0.48	1.55	0.62	1	0.006
6	T6-M06	Adjusted	Survey responder	Secondary	3	Most lung nodules are not cancer	Ordinal	Somewhat disagree	Baseline LCS (ref: Subsequent LCS)	0.3	5.4	-10.2	10.8	0.96	35.5	0.013		1.02	0.43	0.44	2.4	0.96	1	0.013
6	T6-M06	Adjusted	Survey responder	Secondary	3	Most lung nodules are not cancer	Ordinal	Strongly disagree	Baseline LCS (ref: Subsequent LCS)	-0.3	3.7	-7.6	7	0.93	24.2	0.008		0.95	0.67	0.25	3.51	0.93	0.998	0.007
6	T6-M07	Adjusted	Survey responder	Secondary	4	I feel informed about what a Lung-RADS score means	Ordinal	Strongly agree	CAQ-Read (ref: Control)	8.5	6.1	-3.4	20.3	0.16	27.8	0.012		2.61	0.61	0.79	8.63	0.12	1	0.012
6	T6-M07	Adjusted	Survey responder	Secondary	4	I feel informed about what a Lung-RADS score means	Ordinal	Somewhat agree	CAQ-Read (ref: Control)	19.1	7.7	3.9	34.3	0.014	36.2	0.035		3.64	0.48	1.43	9.29	0.007	0.999	0.034
6	T6-M07	Adjusted	Survey responder	Secondary	4	I feel informed about what a Lung-RADS score means	Ordinal	Somewhat disagree	CAQ-Read (ref: Control)	10	8.2	-5.9	26	0.22	43.5	0.019		1.73	0.43	0.75	4.01	0.2	0.999	0.018
6	T6-M07	Adjusted	Survey responder	Secondary	4	I feel informed about what a Lung-RADS score means	Ordinal	Strongly disagree	CAQ-Read (ref: Control)	-37.6	8.5	-54.3	-21	<0.001	47.9	0.083		0.2	0.42	0.09	0.45	<0.001	1	0.083
6	T6-M07	Adjusted	Survey responder	Secondary	4	I feel informed about what a Lung-RADS score means	Ordinal	Strongly agree	CAQ-Unread (ref: Control)	2.2	3.8	-5.3	9.6	0.57	27.8	0.012		1.38	0.57	0.46	4.2	0.57	1	0.012
6	T6-M07	Adjusted	Survey responder	Secondary	4	I feel informed about what a Lung-RADS score means	Ordinal	Somewhat agree	CAQ-Unread (ref: Control)	6.5	5.1	-3.5	16.5	0.2	36.2	0.035		1.76	0.44	0.74	4.18	0.2	0.999	0.034
6	T6-M07	Adjusted	Survey responder	Secondary	4	I feel informed about what a Lung-RADS score means	Ordinal	Somewhat disagree	CAQ-Unread (ref: Control)	12.9	6.5	0.2	25.6	0.047	43.5	0.019		1.98	0.35	1	3.91	0.049	0.999	0.018
6	T6-M07	Adjusted	Survey responder	Secondary	4	I feel informed about what a Lung-RADS score means	Ordinal	Strongly disagree	CAQ-Unread (ref: Control)	-21.5	7.3	-35.8	-7.3	0.003	47.9	0.083		0.41	0.31	0.23	0.75	0.004	1	0.083
6	T6-M07	Adjusted	Survey responder	Secondary	4	I feel informed about what a Lung-RADS score means	Ordinal	Strongly agree	CAQ-Read (ref: CAQ-Unread)	6.3	6.3	-6	18.6	0.32	27.8	0.012		1.89	0.59	0.59	6.04	0.29	1	0.012
6	T6-M07	Adjusted	Survey responder	Secondary	4	I feel informed about what a Lung-RADS score means	Ordinal	Somewhat agree	CAQ-Read (ref: CAQ-Unread)	12.6	8.2	-3.4	28.7	0.12	36.2	0.035		2.07	0.45	0.85	5.02	0.11	0.999	0.034
6	T6-M07	Adjusted	Survey responder	Secondary	4	I feel informed about what a Lung-RADS score means	Ordinal	Somewhat disagree	CAQ-Read (ref: CAQ-Unread)	-2.8	8.8	-20	14.3	0.75	43.5	0.019		0.87	0.42	0.39	1.98	0.75	0.999	0.018
6	T6-M07	Adjusted	Survey responder	Secondary	4	I feel informed about what a Lung-RADS score means	Ordinal	Strongly disagree	CAQ-Read (ref: CAQ-Unread)	-16.1	8.8	-33.3	1.2	0.068	47.9	0.083		0.49	0.42	0.21	1.11	0.086	1	0.083
6	T6-M07	Adjusted	Survey responder	Secondary	4	I feel informed about what a Lung-RADS score means	Ordinal	Strongly agree	Baseline LCS (ref: Subsequent LCS)	-0.2	3.9	-7.8	7.4	0.95	27.8	0.012		0.97	0.5	0.37	2.56	0.95	1	0.012
6	T6-M07	Adjusted	Survey responder	Secondary	4	I feel informed about what a Lung-RADS score means	Ordinal	Somewhat agree	Baseline LCS (ref: Subsequent LCS)	-1.3	5	-11.1	8.6	0.8	36.2	0.035		0.91	0.38	0.43	1.93	0.81	0.999	0.034
6	T6-M07	Adjusted	Survey responder	Secondary	4	I feel informed about what a Lung-RADS score means	Ordinal	Somewhat disagree	Baseline LCS (ref: Subsequent LCS)	-3.1	6	-14.9	8.7	0.6	43.5	0.019		0.85	0.32	0.45	1.59	0.61	0.999	0.018
6	T6-M07	Adjusted	Survey responder	Secondary	4	I feel informed about what a Lung-RADS score means	Ordinal	Strongly disagree	Baseline LCS (ref: Subsequent LCS)	4.6	6.6	-8.3	17.5	0.48	47.9	0.083		1.22	0.29	0.69	2.16	0.49	1	0.083
6	T6-M08	Adjusted	Survey responder	Secondary	5	Lung cancer screening can find things in the chest that are not cancer but I might need an extra test to check	Ordinal	Strongly agree	CAQ-Read (ref: Control)	11.2	8.9	-6.3	28.7	0.21	49.6	0.012		1.58	0.37	0.76	3.29	0.22	1	0.012
6	T6-M08	Adjusted	Survey responder	Secondary	5	Lung cancer screening can find things in the chest that are not cancer but I might need an extra test to check	Ordinal	Somewhat agree	CAQ-Read (ref: Control)	-14.2	8.4	-30.7	2.2	0.089	48.1	0.015		0.53	0.4	0.24	1.15	0.11	1	0.015
6	T6-M08	Adjusted	Survey responder	Secondary	5	Lung cancer screening can find things in the chest that are not cancer but I might need an extra test to check	Ordinal	Somewhat disagree	CAQ-Read (ref: Control)	4.8	4.7	-4.5	14.1	0.31	19.4	0.022		2.25	0.73	0.54	9.36	0.27	0.974	0.021
6	T6-M08	Adjusted	Survey responder	Secondary	5	Lung cancer screening can find things in the chest that are not cancer but I might need an extra test to check	Ordinal	Strongly disagree	CAQ-Read (ref: Control)	-1.8	3.1	-8	4.4	0.56	21.5	0.008		0.55	1.16	0.06	5.31	0.6	1	0.008
6	T6-M08	Adjusted	Survey responder	Secondary	5	Lung cancer screening can find things in the chest that are not cancer but I might need an extra test to check	Ordinal	Strongly agree	CAQ-Unread (ref: Control)	1.6	7.5	-13.1	16.2	0.83	49.6	0.012		1.07	0.3	0.59	1.92	0.83	1	0.012
6	T6-M08	Adjusted	Survey responder	Secondary	5	Lung cancer screening can find things in the chest that are not cancer but I might need an extra test to check	Ordinal	Somewhat agree	CAQ-Unread (ref: Control)	-1.7	7.3	-16.1	12.7	0.82	48.1	0.015		0.93	0.31	0.51	1.7	0.82	1	0.015
6	T6-M08	Adjusted	Survey responder	Secondary	5	Lung cancer screening can find things in the chest that are not cancer but I might need an extra test to check	Ordinal	Somewhat disagree	CAQ-Unread (ref: Control)	-3	2.3	-7.5	1.4	0.18	19.4	0.022		0.27	1.1	0.03	2.36	0.24	0.974	0.021
6	T6-M08	Adjusted	Survey responder	Secondary	5	Lung cancer screening can find things in the chest that are not cancer but I might need an extra test to check	Ordinal	Strongly disagree	CAQ-Unread (ref: Control)	3.1	3.6	-3.8	10.1	0.38	21.5	0.008		1.83	0.68	0.48	6.98	0.38	1	0.008
6	T6-M08	Adjusted	Survey responder	Secondary	5	Lung cancer screening can find things in the chest that are not cancer but I might need an extra test to check	Ordinal	Strongly agree	CAQ-Read (ref: CAQ-Unread)	9.6	9.2	-8.4	27.7	0.29	49.6	0.012		1.49	0.38	0.7	3.15	0.3	1	0.012
6	T6-M08	Adjusted	Survey responder	Secondary	5	Lung cancer screening can find things in the chest that are not cancer but I might need an extra test to check	Ordinal	Somewhat agree	CAQ-Read (ref: CAQ-Unread)	-12.6	8.6	-29.4	4.3	0.14	48.1	0.015		0.57	0.41	0.25	1.26	0.16	1	0.015
6	T6-M08	Adjusted	Survey responder	Secondary	5	Lung cancer screening can find things in the chest that are not cancer but I might need an extra test to check	Ordinal	Somewhat disagree	CAQ-Read (ref: CAQ-Unread)	7.9	4.5	-0.9	16.7	0.08	19.4	0.022		8.19	1.13	0.89	75.3	0.063	0.974	0.021
6	T6-M08	Adjusted	Survey responder	Secondary	5	Lung cancer screening can find things in the chest that are not cancer but I might need an extra test to check	Ordinal	Strongly disagree	CAQ-Read (ref: CAQ-Unread)	-5	3.6	-12.1	2.2	0.17	21.5	0.008		0.3	1.1	0.03	2.57	0.27	1	0.008
6	T6-M08	Adjusted	Survey responder	Secondary	5	Lung cancer screening can find things in the chest that are not cancer but I might need an extra test to check	Ordinal	Strongly agree	Baseline LCS (ref: Subsequent LCS)	-7.7	6.9	-21.3	5.9	0.27	49.6	0.012		0.73	0.28	0.42	1.27	0.27	1	0.012
6	T6-M08	Adjusted	Survey responder	Secondary	5	Lung cancer screening can find things in the chest that are not cancer but I might need an extra test to check	Ordinal	Somewhat agree	Baseline LCS (ref: Subsequent LCS)	6.2	6.8	-7.2	19.5	0.36	48.1	0.015		1.3	0.29	0.74	2.3	0.36	1	0.015
6	T6-M08	Adjusted	Survey responder	Secondary	5	Lung cancer screening can find things in the chest that are not cancer but I might need an extra test to check	Ordinal	Somewhat disagree	Baseline LCS (ref: Subsequent LCS)	1.5	2.8	-3.9	7	0.58	19.4	0.022		1.48	0.68	0.39	5.61	0.56	0.974	0.021
6	T6-M08	Adjusted	Survey responder	Secondary	5	Lung cancer screening can find things in the chest that are not cancer but I might need an extra test to check	Ordinal	Strongly disagree	Baseline LCS (ref: Subsequent LCS)	0	3.1	-6.1	6.2	0.99	21.5	0.008		1.01	0.67	0.27	3.76	0.99	1	0.008
6	T6-M09	Adjusted	Survey responder	Secondary	6	It is safe to wait for the next recommended CT scan even if someone has a lung nodule on their lung cancer screening CT	Ordinal	Strongly agree	CAQ-Read (ref: Control)	10.6	8.2	-5.4	26.7	0.19	42.8	0.015		1.75	0.42	0.78	3.96	0.18	0.999	0.015
6	T6-M09	Adjusted	Survey responder	Secondary	6	It is safe to wait for the next recommended CT scan even if someone has a lung nodule on their lung cancer screening CT	Ordinal	Somewhat agree	CAQ-Read (ref: Control)	-0.9	9.3	-19.2	17.3	0.92	49.3	0.007		0.96	0.38	0.46	2.01	0.92	1	0.007
6	T6-M09	Adjusted	Survey responder	Secondary	6	It is safe to wait for the next recommended CT scan even if someone has a lung nodule on their lung cancer screening CT	Ordinal	Somewhat disagree	CAQ-Read (ref: Control)	4.6	7.3	-9.7	18.9	0.53	38	0.006		1.36	0.47	0.54	3.38	0.51	1.001	0.007
6	T6-M09	Adjusted	Survey responder	Secondary	6	It is safe to wait for the next recommended CT scan even if someone has a lung nodule on their lung cancer screening CT	Ordinal	Strongly disagree	CAQ-Read (ref: Control)	-14.3	4.7	-23.6	-5.1	0.002	35	0.035		0.12	1.07	0.01	0.98	0.048	1.013	0.037
6	T6-M09	Adjusted	Survey responder	Secondary	6	It is safe to wait for the next recommended CT scan even if someone has a lung nodule on their lung cancer screening CT	Ordinal	Strongly agree	CAQ-Unread (ref: Control)	4.3	6.4	-8.1	16.8	0.5	42.8	0.015		1.27	0.36	0.63	2.57	0.5	0.999	0.015
6	T6-M09	Adjusted	Survey responder	Secondary	6	It is safe to wait for the next recommended CT scan even if someone has a lung nodule on their lung cancer screening CT	Ordinal	Somewhat agree	CAQ-Unread (ref: Control)	-8.7	7.5	-23.4	6.1	0.25	49.3	0.007		0.7	0.31	0.38	1.29	0.25	1	0.007
6	T6-M09	Adjusted	Survey responder	Secondary	6	It is safe to wait for the next recommended CT scan even if someone has a lung nodule on their lung cancer screening CT	Ordinal	Somewhat disagree	CAQ-Unread (ref: Control)	0.9	5.8	-10.5	12.3	0.88	38	0.006		1.07	0.42	0.47	2.42	0.87	1.001	0.007
6	T6-M09	Adjusted	Survey responder	Secondary	6	It is safe to wait for the next recommended CT scan even if someone has a lung nodule on their lung cancer screening CT	Ordinal	Strongly disagree	CAQ-Unread (ref: Control)	3.5	6	-8.2	15.1	0.56	35	0.035		1.26	0.41	0.57	2.78	0.57	1.013	0.037
6	T6-M09	Adjusted	Survey responder	Secondary	6	It is safe to wait for the next recommended CT scan even if someone has a lung nodule on their lung cancer screening CT	Ordinal	Strongly agree	CAQ-Read (ref: CAQ-Unread)	6.3	8.6	-10.5	23.1	0.46	42.8	0.015		1.38	0.43	0.6	3.18	0.46	0.999	0.015
6	T6-M09	Adjusted	Survey responder	Secondary	6	It is safe to wait for the next recommended CT scan even if someone has a lung nodule on their lung cancer screening CT	Ordinal	Somewhat agree	CAQ-Read (ref: CAQ-Unread)	7.8	9.4	-10.7	26.2	0.41	49.3	0.007		1.38	0.39	0.65	2.94	0.41	1	0.007
6	T6-M09	Adjusted	Survey responder	Secondary	6	It is safe to wait for the next recommended CT scan even if someone has a lung nodule on their lung cancer screening CT	Ordinal	Somewhat disagree	CAQ-Read (ref: CAQ-Unread)	3.7	7.5	-11	18.5	0.62	38	0.006		1.27	0.47	0.5	3.22	0.61	1.001	0.007
6	T6-M09	Adjusted	Survey responder	Secondary	6	It is safe to wait for the next recommended CT scan even if someone has a lung nodule on their lung cancer screening CT	Ordinal	Strongly disagree	CAQ-Read (ref: CAQ-Unread)	-17.8	5.1	-27.8	-7.8	<0.001	35	0.035		0.1	1.06	0.01	0.76	0.027	1.013	0.037
6	T6-M09	Adjusted	Survey responder	Secondary	6	It is safe to wait for the next recommended CT scan even if someone has a lung nodule on their lung cancer screening CT	Ordinal	Strongly agree	Baseline LCS (ref: Subsequent LCS)	-8.5	5.9	-20	3	0.15	42.8	0.015		0.62	0.35	0.31	1.22	0.17	0.999	0.015
6	T6-M09	Adjusted	Survey responder	Secondary	6	It is safe to wait for the next recommended CT scan even if someone has a lung nodule on their lung cancer screening CT	Ordinal	Somewhat agree	Baseline LCS (ref: Subsequent LCS)	-0.5	7.1	-14.4	13.3	0.94	49.3	0.007		0.98	0.29	0.55	1.73	0.94	1	0.007
6	T6-M09	Adjusted	Survey responder	Secondary	6	It is safe to wait for the next recommended CT scan even if someone has a lung nodule on their lung cancer screening CT	Ordinal	Somewhat disagree	Baseline LCS (ref: Subsequent LCS)	4.9	5.6	-6.2	15.9	0.39	38	0.006		1.39	0.37	0.67	2.85	0.38	1.001	0.007
6	T6-M09	Adjusted	Survey responder	Secondary	6	It is safe to wait for the next recommended CT scan even if someone has a lung nodule on their lung cancer screening CT	Ordinal	Strongly disagree	Baseline LCS (ref: Subsequent LCS)	4.2	5.3	-6.1	14.5	0.43	35	0.035		1.4	0.41	0.62	3.13	0.42	1.013	0.037
8	T8-M01	Unadjusted	All eligible	Secondary	7	LCS adherence	Binary		CAQ (ref: Control)	3.8	5.1	-6.1	13.8	0.45	49.9	0.001		1.17	0.2	0.78	1.74	0.45	1	0.001
8	T8-M02	Adjusted	All eligible	Secondary	7	LCS adherence	Binary		CAQ (ref: Control)	2.7	5	-7	12.5	0.58	48.2	0.068		1.13	0.21	0.74	1.71	0.58	1	0.068
8	T8-M02	Adjusted	All eligible	Secondary	7	LCS adherence	Binary		Responder (ref: Non-responder)	14.5	5.1	4.5	24.5	0.004	48.2	0.068		1.84	0.22	1.2	2.81	0.005	1	0.068
8	T8-M02	Adjusted	All eligible	Secondary	7	LCS adherence	Binary		Baseline LCS (ref: Subsequent LCS)	-15.9	5.1	-25.8	-5.9	0.002	48.2	0.068		0.51	0.22	0.34	0.78	0.002	1	0.068
8	T8-M02	Adjusted	All eligible	Secondary	7	LCS adherence	Binary		Lung-RADS 3-4X (ref: Lung-RADS 1-2)	23.8	8.3	7.6	40	0.004	48.2	0.068		2.93	0.43	1.27	6.76	0.012	1	0.068
8	T8-M03	Unadjusted	Survey responder	Secondary	7	LCS adherence	Binary		CAQ (ref: Control)	-1.9	6.5	-14.7	11	0.78	49.2	0		0.93	0.27	0.54	1.58	0.78	1	0
8	T8-M04	Adjusted	Survey responder	Secondary	7	LCS adherence	Binary		CAQ (ref: Control)	-2.1	6.6	-15	10.8	0.75	48.1	0.043		0.91	0.28	0.53	1.59	0.75	1.002	0.045
8	T8-M04	Adjusted	Survey responder	Secondary	7	LCS adherence	Binary		Baseline LCS (ref: Subsequent LCS)	-16.1	6.7	-29.3	-3	0.016	48.1	0.043		0.51	0.29	0.29	0.89	0.018	1.002	0.045
8	T8-M04	Adjusted	Survey responder	Secondary	7	LCS adherence	Binary		Lung-RADS 3-4X (ref: Lung-RADS 1-2)	25.9	10	6.3	45.6	0.01	48.1	0.043		3.52	0.61	1.07	11.62	0.039	1.002	0.045
8	T8-M05	Unadjusted	Survey non-responder	Secondary	7	LCS adherence	Binary		CAQ (ref: Control)	9.7	7.8	-5.7	25	0.22	49.1	0.01		1.49	0.33	0.79	2.82	0.22	1	0.01
8	T8-M06	Adjusted	Survey non-responder	Secondary	7	LCS adherence	Binary		CAQ (ref: Control)	9.5	7.7	-5.6	24.6	0.22	48.2	0.047		1.5	0.33	0.78	2.87	0.22	0.999	0.046
8	T8-M06	Adjusted	Survey non-responder	Secondary	7	LCS adherence	Binary		Baseline LCS (ref: Subsequent LCS)	-14.8	7.7	-29.9	0.4	0.056	48.2	0.047		0.53	0.33	0.28	1.03	0.06	0.999	0.046
8	T8-M06	Adjusted	Survey non-responder	Secondary	7	LCS adherence	Binary		Lung-RADS 3-4X (ref: Lung-RADS 1-2)	22.4	13.7	-4.5	49.3	0.1	48.2	0.047		2.55	0.6	0.79	8.21	0.12	0.999	0.046
8	T8-M07	Interaction	All eligible	Secondary	7	LCS adherence	Binary		CAQ (ref: Control)	9.5	7.7	-5.6	24.6	0.22	48.2	0.071		1.51	0.33	0.78	2.9	0.22	1	0.071
8	T8-M07	Interaction	All eligible	Secondary	7	LCS adherence	Binary		Responder (ref: Non-responder)	20.6	7.5	6	35.3	0.006	48.2	0.071		2.4	0.33	1.26	4.56	0.007	1	0.071
8	T8-M07	Interaction	All eligible	Secondary	7	LCS adherence	Binary		Baseline LCS (ref: Subsequent LCS)	-15.5	5.1	-25.4	-5.6	0.002	48.2	0.071		0.52	0.22	0.34	0.79	0.003	1	0.071
8	T8-M07	Interaction	All eligible	Secondary	7	LCS adherence	Binary		Lung-RADS 3-4X (ref: Lung-RADS 1-2)	24.5	8.1	8.5	40.4	0.003	48.2	0.071		3.02	0.42	1.33	6.87	0.008	1	0.071
8	T8-M07	Interaction	All eligible	Secondary	7	LCS adherence	Binary		CAQ x Responder	-11.5	10.1	-31.3	8.2	0.25	48.2	0.071		0.61	0.44	0.26	1.43	0.26	1	0.071
8	T8-M08	Unadjusted	Lung-RADS 1-2	Secondary	7	LCS adherence	Binary		CAQ (ref: Control)	-0.9	5.3	-11.3	9.6	0.87	50	0		0.97	0.21	0.64	1.47	0.87	1	0
8	T8-M09	Adjusted	Lung-RADS 1-2	Secondary	7	LCS adherence	Binary		CAQ (ref: Control)	-1	5.2	-11.2	9.1	0.84	48.5	0.058		0.96	0.22	0.62	1.47	0.84	1	0.058
8	T8-M09	Adjusted	Lung-RADS 1-2	Secondary	7	LCS adherence	Binary		Responder (ref: Non-responder)	14.1	5.3	3.6	24.6	0.008	48.5	0.058		1.8	0.22	1.16	2.8	0.009	1	0.058
8	T8-M09	Adjusted	Lung-RADS 1-2	Secondary	7	LCS adherence	Binary		Baseline LCS (ref: Subsequent LCS)	-18.1	5.3	-28.6	-7.7	0.001	48.5	0.058		0.47	0.22	0.3	0.73	0.001	1	0.058
8	T8-M10	Unadjusted	Lung-RADS 3-4X	Secondary	7	LCS adherence	Binary		CAQ (ref: Control)	48.8	15.6	18.2	79.4	0.002	37.8	0.278		13.3	0.95	2.08	84.99	0.006	1	0.278
8	T8-M11	Adjusted	Lung-RADS 3-4X	Secondary	7	LCS adherence	Binary		CAQ (ref: Control)	47.2	16	15.8	78.5	0.003	37.8	0.281		12.09	0.93	1.96	74.51	0.007	1.022	0.291
8	T8-M11	Adjusted	Lung-RADS 3-4X	Secondary	7	LCS adherence	Binary		Responder (ref: Non-responder)	4.9	13.3	-21.1	30.9	0.71	37.8	0.281		1.38	0.87	0.25	7.57	0.71	1.022	0.291
8	T8-M11	Adjusted	Lung-RADS 3-4X	Secondary	7	LCS adherence	Binary		Baseline LCS (ref: Subsequent LCS)	1.1	13.4	-25.2	27.5	0.93	37.8	0.281		1.07	0.93	0.17	6.69	0.94	1.022	0.291
8	T8-M12	Interaction	All eligible	Secondary	7	LCS adherence	Binary		CAQ (ref: Control)	-1.1	5.2	-11.2	9.1	0.84	47.8	0.085		0.96	0.22	0.62	1.47	0.84	1.009	0.088
8	T8-M12	Interaction	All eligible	Secondary	7	LCS adherence	Binary		Responder (ref: Non-responder)	13.5	5	3.6	23.4	0.008	47.8	0.085		1.78	0.22	1.16	2.72	0.008	1.009	0.088
8	T8-M12	Interaction	All eligible	Secondary	7	LCS adherence	Binary		Baseline LCS (ref: Subsequent LCS)	-16.5	5	-26.3	-6.7	0.001	47.8	0.085		0.49	0.22	0.32	0.76	0.001	1.009	0.088
8	T8-M12	Interaction	All eligible	Secondary	7	LCS adherence	Binary		Lung-RADS 3-4X (ref: Lung-RADS 1-2)	-6.5	14.4	-34.8	21.7	0.65	47.8	0.085		0.76	0.62	0.23	2.57	0.66	1.009	0.088
8	T8-M12	Interaction	All eligible	Secondary	7	LCS adherence	Binary		CAQ x Lung-RADS 3-4X	48.4	16.5	16	80.8	0.003	47.8	0.085		14.48	1.01	1.99	105.15	0.008	1.009	0.088
8	T8-M13	Unadjusted	Baseline LCS	Secondary	7	LCS adherence	Binary		CAQ (ref: Control)	7.5	7.8	-7.7	22.8	0.33	49.3	0.006		1.36	0.32	0.72	2.57	0.34	1	0.006
8	T8-M14	Adjusted	Baseline LCS	Secondary	7	LCS adherence	Binary		CAQ (ref: Control)	3.4	7.8	-12	18.7	0.67	47.5	0.077		1.16	0.34	0.59	2.28	0.66	0.999	0.076
8	T8-M14	Adjusted	Baseline LCS	Secondary	7	LCS adherence	Binary		Responder (ref: Non-responder)	13.2	7.6	-1.7	28.1	0.083	47.5	0.077		1.78	0.34	0.92	3.45	0.087	0.999	0.076
8	T8-M14	Adjusted	Baseline LCS	Secondary	7	LCS adherence	Binary		Lung-RADS 3-4X (ref: Lung-RADS 1-2)	36.7	11.1	14.9	58.5	0.001	47.5	0.077		5.08	0.6	1.56	16.57	0.007	0.999	0.076
8	T8-M15	Unadjusted	Subsequent LCS	Secondary	7	LCS adherence	Binary		CAQ (ref: Control)	2.2	6.6	-10.6	15.1	0.73	49.2	0.001		1.1	0.27	0.64	1.87	0.73	1	0.001
8	T8-M16	Adjusted	Subsequent LCS	Secondary	7	LCS adherence	Binary		CAQ (ref: Control)	2	6.5	-10.7	14.7	0.76	48.5	0.025		1.09	0.28	0.64	1.87	0.75	1	0.024
8	T8-M16	Adjusted	Subsequent LCS	Secondary	7	LCS adherence	Binary		Responder (ref: Non-responder)	15.1	6.9	1.6	28.6	0.028	48.5	0.025		1.86	0.28	1.07	3.26	0.029	1	0.024
8	T8-M16	Adjusted	Subsequent LCS	Secondary	7	LCS adherence	Binary		Lung-RADS 3-4X (ref: Lung-RADS 1-2)	10.7	11.6	-12	33.3	0.36	48.5	0.025		1.61	0.55	0.55	4.69	0.38	1	0.024
8	T8-M17	Interaction	All eligible	Secondary	7	LCS adherence	Binary		CAQ (ref: Control)	1.9	6.5	-10.9	14.6	0.78	48.2	0.068		1.09	0.28	0.63	1.88	0.76	1	0.068
8	T8-M17	Interaction	All eligible	Secondary	7	LCS adherence	Binary		Responder (ref: Non-responder)	14.4	5.1	4.4	24.5	0.005	48.2	0.068		1.84	0.22	1.2	2.81	0.005	1	0.068
8	T8-M17	Interaction	All eligible	Secondary	7	LCS adherence	Binary		Baseline LCS (ref: Subsequent LCS)	-17	7.5	-31.8	-2.2	0.024	48.2	0.068		0.49	0.32	0.26	0.93	0.028	1	0.068
8	T8-M17	Interaction	All eligible	Secondary	7	LCS adherence	Binary		Lung-RADS 3-4X (ref: Lung-RADS 1-2)	23.7	8.3	7.5	39.9	0.004	48.2	0.068		2.92	0.43	1.27	6.73	0.012	1	0.068
8	T8-M17	Interaction	All eligible	Secondary	7	LCS adherence	Binary		CAQ x Baseline LCS	2.1	10	-17.5	21.8	0.83	48.2	0.068		1.09	0.43	0.47	2.54	0.85	1	0.068
